# Supplementary material for: Genomic analysis of focal nodular hyperplasia with associated hepatocellular carcinoma unveils its malignant potential: a case report
Source: Commun Med (Lond). 2022 Feb 3;2:11. doi: 10.1038/s43856-022-00074-y (PMC9053256; doi:10.1038/s43856-022-00074-y)
Supplement: Supplementary file 3 — Supplementary Data 2 [file 43856_2022_74_MOESM3_ESM.xlsx]

## Sheet: Fig S2b
Raw data to generate the graph
Non tumoral	FNH	HCC1	HCC2/HGDN
0.476255	5.57931	4.39413	2.14636
1.52374	3.52742	4.95177	4.01883
